# Supplementary material for: 4,6-Bis[5-methyl-3-(trifluoro­meth­yl)pyrazol-1-yl]pyrimidine
Source: Acta Crystallogr Sect E Struct Rep Online. 2009 Oct 28;65(Pt 11):o2865. doi: 10.1107/S1600536809043657 (PMC2971121; doi:10.1107/S1600536809043657)
Supplement: Supplementary file 2 [file e-65-o2865-Isup2.hkl]

# 
# h,k,l, Fc-squared, Fo-squared, sigma(Fo-squared) and status flag 
# 
data_I
_shelx_title ' sa334 in C2/c' 
_shelx_refln_list_code          4 
_shelx_F_calc_maximum      130.79 
_exptl_crystal_F_000       760.00 
_reflns_d_resolution_high  0.7705 
 
loop_ 
 _symmetry_equiv_pos_as_xyz 
 'x, y, z' 
 '-x, y, -z+1/2' 
 'x+1/2, y+1/2, z' 
 '-x+1/2, y+1/2, -z+1/2' 
 '-x, -y, -z' 
 'x, -y, z-1/2' 
 '-x+1/2, -y+1/2, -z' 
 'x+1/2, -y+1/2, z-1/2' 
 
_cell_length_a     8.5387 
_cell_length_b    16.1098 
_cell_length_c    11.0217 
_cell_angle_alpha  90.000 
_cell_angle_beta   99.295 
_cell_angle_gamma  90.000 
 
_shelx_F_squared_multiplier     1.000 
 
loop_ 
 _refln_index_h 
 _refln_index_k 
 _refln_index_l 
 _refln_F_squared_calc 
 _refln_F_squared_meas 
 _refln_F_squared_sigma 
 _refln_observed_status 
   2   0   0     2568.43     2778.42     25.65 o 
   4   0   0       12.11        7.33      0.97 o 
   6   0   0      709.71      745.49     13.16 o 
   8   0   0      716.03      729.04     19.15 o 
  10   0   0      452.83      492.74     21.97 o 
   1   1   0       52.25       35.33      2.26 o 
   3   1   0       18.38       16.18      0.62 o 
   5   1   0        3.98       11.55      1.17 o 
   7   1   0        1.66        8.46      1.66 o 
   9   1   0       14.58       17.23      2.19 o 
   2   2   0     9612.03    10225.39     45.72 o 
   4   2   0     1963.58     2005.91     18.73 o 
   6   2   0       85.58       88.98      2.43 o 
   8   2   0      114.83      122.56      6.27 o 
  10   2   0       87.10       84.06      3.66 o 
   1   3   0     2853.86     2654.80      9.19 o 
   3   3   0      398.65      326.76      3.36 o 
   5   3   0      221.52      197.86      3.68 o 
   7   3   0      137.97      140.52      3.39 o 
   9   3   0      100.66      107.49      4.90 o 
   0   4   0    10143.64     9762.62     70.93 o 
   2   4   0    10461.01    11088.35     43.14 o 
   4   4   0     2339.35     2335.34     28.82 o 
   6   4   0      225.40      223.53      4.95 o 
   8   4   0        0.44        4.06      1.80 o 
  10   4   0       72.98       64.98      3.44 o 
   1   5   0     1257.56     1154.72     12.89 o 
   3   5   0     7483.93     7850.91     43.33 o 
   5   5   0      199.42      202.84      4.18 o 
   7   5   0      393.99      404.74      7.87 o 
   9   5   0       34.25       33.97      2.69 o 
   0   6   0    14834.67    15564.08    203.74 o 
   2   6   0     1724.40     1731.50     15.99 o 
   4   6   0      954.04      866.50     12.32 o 
   6   6   0        0.80        6.67      1.58 o 
   8   6   0        2.14        8.53      1.44 o 
  10   6   0        9.36       17.00      3.03 o 
   1   7   0     6555.41     6797.40     57.16 o 
   3   7   0        3.73        8.17      0.68 o 
   5   7   0       29.91       35.93      1.24 o 
   7   7   0        5.91        9.76      1.95 o 
   9   7   0       46.59       37.45      5.78 o 
   0   8   0     2919.55     3379.00     67.08 o 
   2   8   0     2122.01     2046.32     25.59 o 
   4   8   0      420.26      377.05      4.06 o 
   6   8   0      234.45      210.88      7.23 o 
   8   8   0      230.61      231.96      6.78 o 
  10   8   0       16.69       15.14      5.21 o 
   1   9   0     1138.30     1240.26     15.84 o 
   3   9   0      299.70      290.19      5.33 o 
   5   9   0        0.00        5.24      1.19 o 
   7   9   0      268.66      251.63     11.42 o 
   9   9   0       52.29       55.72      8.03 o 
   0  10   0      563.82      610.51      7.43 o 
   2  10   0      292.71      294.21      6.30 o 
   4  10   0      478.30      455.35      5.78 o 
   6  10   0      288.38      259.95      5.82 o 
   8  10   0       53.95       59.74      5.24 o 
   1  11   0      242.38      241.80      8.11 o 
   3  11   0      449.15      474.20      9.30 o 
   5  11   0      620.76      653.66     10.46 o 
   7  11   0      725.96      731.36     21.18 o 
   9  11   0        7.17       17.18      3.77 o 
   0  12   0      101.88       95.45      6.00 o 
   2  12   0      285.08      275.35      6.47 o 
   4  12   0      654.36      681.34     10.75 o 
   6  12   0      370.04      371.56     16.15 o 
   8  12   0      198.61      192.99     11.36 o 
   1  13   0      210.08      199.53      3.62 o 
   3  13   0      149.22      140.96      4.86 o 
   5  13   0      266.30      280.17      9.93 o 
   7  13   0       11.14        8.36      3.47 o 
   0  14   0     1587.63     1476.58     43.36 o 
   2  14   0       28.91       36.36      3.86 o 
   4  14   0        2.34        2.70      1.63 o 
   6  14   0       12.68       17.97      3.38 o 
   8  14   0       96.52      113.33      9.03 o 
   1  15   0       86.57       72.58      4.66 o 
   3  15   0       47.90       49.96      2.48 o 
   5  15   0      112.12      127.43      7.71 o 
   7  15   0        7.66        7.30      3.62 o 
   0  16   0       52.74       33.82      3.07 o 
   2  16   0       27.15       32.45      2.14 o 
   4  16   0       11.23       10.21      2.90 o 
   6  16   0       52.79       39.44      6.18 o 
   1  17   0      141.53      127.23      4.85 o 
   3  17   0       37.07       27.02      3.74 o 
   5  17   0      132.07      134.89     11.40 o 
   0  18   0      137.23      105.05      4.81 o 
   2  18   0      163.01      167.27      8.04 o 
   4  18   0      112.11      112.06      7.47 o 
   1  19   0       56.86       48.88      5.35 o 
   3  19   0        8.28       15.23      3.29 o 
   2  20   0       46.35       41.79      6.37 o 
 -11   1   1        1.26        7.40      1.66 o 
  -9   1   1       70.88       83.75      3.46 o 
  -7   1   1      136.06      129.55      4.92 o 
  -5   1   1      137.73      130.89      3.40 o 
  -3   1   1     4458.49     4631.13     39.43 o 
   1   1   1     1571.49     1555.80      9.77 o 
   3   1   1     1463.70     1272.38     10.79 o 
   5   1   1     4062.95     4150.12     33.63 o 
   7   1   1      552.82      570.86      8.87 o 
   9   1   1        5.03        9.50      1.71 o 
 -10   2   1       94.95       88.71      5.74 o 
  -8   2   1      752.65      754.15     14.97 o 
  -6   2   1      451.51      422.15     10.35 o 
  -4   2   1      564.76      562.04      5.29 o 
   0   2   1    12083.57    12106.16    118.40 o 
   2   2   1     9196.79     9096.38     42.26 o 
   4   2   1     3329.56     3405.08     49.39 o 
   6   2   1      308.64      274.21      8.04 o 
   8   2   1       46.93       55.97      4.15 o 
  10   2   1      222.51      243.48      9.87 o 
  -9   3   1       12.51       12.88      1.58 o 
  -7   3   1      522.86      502.45      7.98 o 
  -5   3   1      188.82      187.75      3.14 o 
  -3   3   1       18.02       12.95      0.88 o 
  -1   3   1      374.46      345.17      1.97 o 
   1   3   1     2629.58     2455.56     19.60 o 
   3   3   1     1023.91      942.84      7.17 o 
   5   3   1      385.89      430.06      7.04 o 
   7   3   1      786.91      806.19     11.83 o 
   9   3   1       66.02       64.81      3.64 o 
 -10   4   1      179.77      182.62      9.72 o 
  -8   4   1      311.35      291.93      6.49 o 
  -6   4   1       95.43       83.90      3.11 o 
  -4   4   1     1518.95     1486.61     19.33 o 
  -2   4   1       48.73       43.58      1.50 o 
   0   4   1      371.13      371.07      4.22 o 
   2   4   1     6493.60     6816.78     34.58 o 
   4   4   1        0.81        9.12      1.48 o 
   6   4   1        2.84        9.11      1.57 o 
   8   4   1       21.55       24.59      2.27 o 
  10   4   1        4.29        8.11      3.02 o 
  -9   5   1       20.44       22.31      2.10 o 
  -7   5   1      173.92      172.88      4.12 o 
  -5   5   1       11.73       12.99      2.15 o 
  -3   5   1      325.60      343.43      5.86 o 
  -1   5   1     8018.44     8057.48     53.61 o 
   1   5   1       62.71       74.25      2.36 o 
   3   5   1      929.99      831.56      5.86 o 
   5   5   1     4015.43     4151.04     46.69 o 
   7   5   1      919.47      929.00     18.18 o 
   9   5   1        0.26        4.88      2.38 o 
 -10   6   1       15.33       14.04      2.54 o 
  -8   6   1      637.46      671.08     12.97 o 
  -6   6   1     1529.16     1577.87     19.55 o 
  -4   6   1      520.23      514.90      4.92 o 
  -2   6   1      361.64      423.80      3.50 o 
   0   6   1       20.70       16.95      0.94 o 
   2   6   1      352.25      350.10      5.97 o 
   4   6   1       39.90       38.98      1.10 o 
   6   6   1       28.43       32.86      3.53 o 
   8   6   1      393.28      375.73     14.05 o 
  10   6   1      113.12      116.18     15.14 o 
  -9   7   1      145.33      146.80      9.58 o 
  -7   7   1       31.97       28.22      3.75 o 
  -5   7   1     1134.72     1053.37     15.89 o 
  -3   7   1     3336.22     3564.63     35.19 o 
  -1   7   1      219.65      222.67      2.62 o 
   1   7   1     7376.11     7966.05     85.94 o 
   3   7   1      326.71      236.10      2.92 o 
   5   7   1      244.32      260.25      5.58 o 
   7   7   1      365.07      353.18      7.18 o 
   9   7   1       16.34       23.38      3.42 o 
 -10   8   1        7.90       10.29      2.20 o 
  -8   8   1      210.52      208.41      7.24 o 
  -6   8   1      167.66      152.76      4.31 o 
  -4   8   1      108.15      110.71      3.55 o 
  -2   8   1     1222.03     1209.27     17.70 o 
   0   8   1     1404.43     1420.79     18.35 o 
   2   8   1     2917.91     2802.81     42.62 o 
   4   8   1       39.74       29.60      1.91 o 
   6   8   1      536.34      543.82     18.52 o 
   8   8   1      334.32      294.28     11.15 o 
  -9   9   1      171.16      173.98     16.63 o 
  -7   9   1      266.26      283.37      8.48 o 
  -5   9   1        0.53        6.21      1.53 o 
  -3   9   1      450.45      437.33      5.73 o 
  -1   9   1     2532.19     2891.05     26.83 o 
   1   9   1       27.67       25.85      1.30 o 
   3   9   1      246.80      247.37      3.19 o 
   5   9   1     1112.86     1089.36     21.15 o 
   7   9   1      168.57      174.45      8.49 o 
   9   9   1       86.50       94.62      7.18 o 
  -8  10   1      486.18      505.54     47.98 o 
  -6  10   1      385.89      364.40      7.39 o 
  -4  10   1      418.18      412.20      8.15 o 
  -2  10   1      687.91      711.82     15.21 o 
   0  10   1      209.08      249.35      4.98 o 
   2  10   1     6745.86     6835.86     89.32 o 
   4  10   1      154.89      138.70      2.88 o 
   6  10   1     1816.47     1775.32     35.91 o 
   8  10   1       84.09       93.11     10.83 o 
  -9  11   1        0.00        8.83      3.32 o 
  -7  11   1       43.67       54.40      2.98 o 
  -5  11   1      508.50      457.09      7.58 o 
  -3  11   1       21.18       24.42      1.83 o 
  -1  11   1      711.28      747.71      9.76 o 
   1  11   1       49.35       46.98      1.84 o 
   3  11   1     1300.81     1277.19     20.14 o 
   5  11   1        0.14        7.50      2.56 o 
   7  11   1       11.49        8.49      2.71 o 
   9  11   1        0.05        9.85      4.94 o 
  -8  12   1       51.71       58.41     11.68 o 
  -6  12   1      277.84      230.90      5.65 o 
  -4  12   1       21.91       12.93      1.61 o 
  -2  12   1        0.69        5.28      1.07 o 
   0  12   1      235.57      230.50      5.71 o 
   2  12   1      731.68      708.31     12.29 o 
   4  12   1      582.07      538.18      9.28 o 
   6  12   1        0.77        5.16      1.48 o 
   8  12   1       60.90       65.01      5.51 o 
  -7  13   1      366.94      384.26     15.15 o 
  -5  13   1      177.89      161.33      9.02 o 
  -3  13   1      306.85      306.17      7.56 o 
  -1  13   1       32.38       39.52      2.12 o 
   1  13   1      346.07      359.73      4.99 o 
   3  13   1      128.36      139.77      3.88 o 
   5  13   1      849.16      853.45     21.82 o 
   7  13   1       93.82      108.30     11.47 o 
  -8  14   1        2.88        7.05      4.10 o 
  -6  14   1      292.48      302.24     11.32 o 
  -4  14   1      383.52      349.09      7.91 o 
  -2  14   1       35.07       33.14      1.78 o 
   0  14   1     1080.91     1117.64     15.45 o 
   2  14   1       34.35       27.11      2.94 o 
   4  14   1      916.63      883.26     21.89 o 
   6  14   1      150.42      161.29      8.77 o 
  -7  15   1        0.69        7.39      2.30 o 
  -5  15   1       20.30       24.50      2.96 o 
  -3  15   1      116.84      117.22      5.56 o 
  -1  15   1      358.90      360.61     10.28 o 
   1  15   1       39.23       39.02      1.97 o 
   3  15   1      213.41      211.71      6.38 o 
   5  15   1      188.53      179.92      7.36 o 
   7  15   1       24.53       32.59      3.96 o 
  -6  16   1       19.25       29.55      3.99 o 
  -4  16   1       69.28       62.30      4.19 o 
  -2  16   1      235.42      211.73      6.56 o 
   0  16   1      783.45      726.17     12.91 o 
   2  16   1      742.11      704.27     12.77 o 
   4  16   1      438.18      439.50     15.68 o 
   6  16   1        0.09        3.23      1.90 o 
  -5  17   1       33.97       42.64      4.65 o 
  -3  17   1      202.62      208.50     11.23 o 
  -1  17   1       61.69       48.69      2.78 o 
   1  17   1      102.24       98.74      6.57 o 
   3  17   1        2.68        9.32      4.04 o 
   5  17   1       29.57       30.81      3.63 o 
  -4  18   1       27.30       32.20      3.10 o 
  -2  18   1       20.24       11.89      3.46 o 
   0  18   1        0.19        4.23      1.37 o 
   2  18   1       13.41       18.84      3.00 o 
   4  18   1      125.62      121.05     12.52 o 
  -3  19   1       41.39       52.83      5.38 o 
  -1  19   1       23.76       17.95      2.51 o 
   1  19   1       15.43       25.90      4.87 o 
   3  19   1        1.70        5.76      2.23 o 
  -2  20   1        4.36        3.78      2.93 o 
   0  20   1       36.98       53.01      7.73 o 
   2  20   1       26.03       30.17      3.29 o 
 -10   0   2      478.11      430.53     40.18 o 
  -8   0   2      800.26      756.45     26.32 o 
  -6   0   2      504.35      454.03     14.05 o 
  -4   0   2      246.54      217.07      3.38 o 
   2   0   2     1046.93     1054.09      7.73 o 
   4   0   2     8296.56     8472.40    254.21 o 
   6   0   2      266.12      295.11      8.26 o 
   8   0   2     1724.02     1719.03     41.27 o 
  10   0   2      234.11      217.64     10.27 o 
 -11   1   2       34.54       24.08      3.40 o 
  -9   1   2      393.25      386.74     12.80 o 
  -7   1   2        3.14        7.70      1.59 o 
  -5   1   2      528.51      517.50      5.16 o 
  -3   1   2    14592.48    15485.46    129.69 o 
  -1   1   2      325.21      315.84      4.61 o 
   1   1   2     8163.16     8270.44     31.64 o 
   3   1   2     1162.45     1186.47     10.77 o 
   5   1   2     3846.82     3908.77     36.11 o 
   7   1   2       43.38       57.65      3.07 o 
   9   1   2       24.98       20.42      3.11 o 
 -10   2   2        3.34        6.93      2.49 o 
  -8   2   2       42.16       35.43      2.37 o 
  -6   2   2       46.71       41.18      2.49 o 
  -4   2   2     2776.20     2884.82     25.79 o 
  -2   2   2    10823.09    11094.43     81.56 o 
   0   2   2     4952.85     4762.63     19.36 o 
   2   2   2      249.62      241.81      2.76 o 
   4   2   2      141.73      173.94      3.77 o 
   6   2   2      170.64      183.84      6.94 o 
   8   2   2      209.57      213.60      7.82 o 
  10   2   2       50.82       45.87      3.00 o 
  -9   3   2       10.75       14.93      1.93 o 
  -7   3   2       37.02       50.62      2.37 o 
  -5   3   2      766.82      759.56      7.09 o 
  -3   3   2      839.53      823.70      5.78 o 
  -1   3   2     1054.03     1008.61      4.52 o 
   3   3   2     9920.71    10688.04     60.64 o 
   5   3   2     4459.02     4497.76     58.82 o 
   7   3   2        0.01        8.19      1.65 o 
   9   3   2      149.01      156.94      6.23 o 
 -10   4   2      313.23      311.91     11.45 o 
  -8   4   2      602.62      571.02     10.67 o 
  -6   4   2     1704.77     1728.07     26.57 o 
  -4   4   2     1792.41     1871.55     21.70 o 
  -2   4   2     8312.44     8400.28     48.44 o 
   0   4   2     1101.50      921.42      6.53 o 
   2   4   2       69.87       54.90      1.56 o 
   4   4   2       80.08      123.83      3.87 o 
   6   4   2     1119.93     1069.62     15.90 o 
   8   4   2        6.71        8.94      1.47 o 
  10   4   2       86.10       65.68     11.64 o 
  -9   5   2        1.97        3.91      0.99 o 
  -7   5   2      754.25      742.49     11.83 o 
  -5   5   2        5.72        8.67      0.85 o 
  -3   5   2        3.98        9.64      1.14 o 
  -1   5   2      359.22      359.97      3.51 o 
   1   5   2     1584.97     1467.97     15.85 o 
   3   5   2       52.45       44.52      1.39 o 
   5   5   2      312.46      333.73      4.21 o 
   7   5   2     1148.08     1128.77     19.87 o 
   9   5   2        0.03        9.89      2.54 o 
 -10   6   2       10.48        7.51      1.72 o 
  -8   6   2      624.30      580.04     10.01 o 
  -6   6   2     3508.84     3590.05     48.27 o 
  -4   6   2     1001.74      993.96     12.77 o 
  -2   6   2       97.40      114.19      2.83 o 
   0   6   2      406.49      344.00      2.90 o 
   2   6   2      734.33      726.89     10.58 o 
   4   6   2     1752.63     1749.96     12.78 o 
   6   6   2      978.84      960.64     17.77 o 
   8   6   2       41.36       34.87      3.03 o 
  10   6   2       19.65       28.89      4.54 o 
  -9   7   2        5.27       11.82      2.25 o 
  -7   7   2        2.68        7.30      1.94 o 
  -5   7   2       65.70       57.38      2.37 o 
  -3   7   2     1378.00     1491.80     15.27 o 
  -1   7   2       80.53       71.42      2.72 o 
   1   7   2      543.97      560.09      4.37 o 
   3   7   2      277.05      263.41      4.26 o 
   5   7   2     1721.22     1726.04     20.66 o 
   7   7   2        2.78        4.92      1.74 o 
   9   7   2       14.74       13.63      2.98 o 
 -10   8   2       44.13       34.61      4.01 o 
  -8   8   2      724.94      763.03     22.25 o 
  -6   8   2       71.86       69.00      3.69 o 
  -4   8   2      545.05      486.87      5.70 o 
  -2   8   2     3767.90     4215.99     53.74 o 
   0   8   2      153.05      177.27      2.34 o 
   2   8   2       52.41       68.64      2.83 o 
   4   8   2       22.40       17.96      1.91 o 
   6   8   2     1024.05      994.27     17.43 o 
   8   8   2       27.35       22.54      4.80 o 
  -9   9   2        2.27        6.66      1.85 o 
  -7   9   2      962.99      977.83     19.15 o 
  -5   9   2      177.94      164.62      5.94 o 
  -3   9   2      268.28      278.44      3.55 o 
  -1   9   2       37.65       29.78      1.86 o 
   1   9   2      327.47      292.44      5.29 o 
   3   9   2      250.49      252.97      6.09 o 
   5   9   2       83.61       97.35      2.49 o 
   7   9   2       92.99       84.74      9.50 o 
   9   9   2      117.20      132.73      9.78 o 
  -8  10   2      187.34      193.03      6.21 o 
  -6  10   2       21.76       28.70      1.83 o 
  -4  10   2       28.47       29.78      3.48 o 
  -2  10   2      187.35      180.51      4.33 o 
   0  10   2     1437.49     1409.48     23.12 o 
   2  10   2      437.25      466.50      5.72 o 
   4  10   2      540.70      527.87      7.82 o 
   6  10   2       46.16       41.14      2.75 o 
   8  10   2        0.36        9.16      2.65 o 
  -9  11   2      258.68      252.98     14.91 o 
  -7  11   2      333.83      324.56     12.20 o 
  -5  11   2       11.91       10.35      1.99 o 
  -3  11   2      649.09      613.34      9.05 o 
  -1  11   2      382.42      348.59      5.47 o 
   1  11   2      121.19      124.68      2.93 o 
   3  11   2     1538.08     1522.52     18.65 o 
   5  11   2      738.56      735.42     17.14 o 
   7  11   2      358.40      358.67     16.46 o 
  -8  12   2       56.87       60.24     16.99 o 
  -6  12   2      172.19      164.92      5.28 o 
  -4  12   2      256.50      244.19      6.00 o 
  -2  12   2      467.46      418.07      6.00 o 
   0  12   2       44.52       41.50      2.91 o 
   2  12   2       55.48       51.25      1.85 o 
   4  12   2     1171.37     1072.26     23.66 o 
   6  12   2      304.76      322.96     11.48 o 
   8  12   2      110.14      113.70     16.52 o 
  -7  13   2       73.58       63.34      4.91 o 
  -5  13   2      312.30      317.07     10.77 o 
  -3  13   2       12.05       14.65      1.24 o 
  -1  13   2      132.74      123.02      5.68 o 
   1  13   2       23.17       19.09      1.11 o 
   3  13   2        1.76        5.02      2.95 o 
   5  13   2       47.18       50.29      3.34 o 
   7  13   2      162.37      168.03      9.98 o 
  -8  14   2      184.23      183.58     12.15 o 
  -6  14   2       53.97       54.49      5.71 o 
  -4  14   2      216.12      240.33      6.50 o 
  -2  14   2      801.03      768.97     13.62 o 
   0  14   2       46.68       46.36      2.65 o 
   2  14   2      217.63      193.56      6.81 o 
   4  14   2       79.92       70.80      3.60 o 
   6  14   2      341.92      325.85     14.88 o 
  -7  15   2      164.34      170.71     10.87 o 
  -5  15   2       49.38       54.55      3.85 o 
  -3  15   2       84.34       64.60      3.29 o 
  -1  15   2       83.31       72.59      2.97 o 
   1  15   2        0.03        8.80      1.95 o 
   3  15   2      247.98      271.34      7.51 o 
   5  15   2      164.17      153.42     12.73 o 
   7  15   2       49.19       61.85      7.24 o 
  -6  16   2      306.28      307.89     14.75 o 
  -4  16   2       30.44       25.49      2.61 o 
  -2  16   2       32.02       38.47      3.79 o 
   0  16   2       11.50       15.93      1.41 o 
   2  16   2      298.90      303.39     10.98 o 
   4  16   2      150.32      152.62     10.68 o 
   6  16   2       43.39       47.39      4.89 o 
  -5  17   2        2.74        9.38      6.77 o 
  -3  17   2        8.66       10.59      1.71 o 
  -1  17   2        0.57        6.23      1.63 o 
   1  17   2        3.99        4.30      1.32 o 
   3  17   2      100.45       97.02      8.21 o 
   5  17   2        0.03        6.33      2.16 o 
  -4  18   2       58.63       52.89      5.10 o 
  -2  18   2        9.07       18.14      4.53 o 
   0  18   2        1.42        6.93      1.88 o 
   2  18   2        2.96        9.01      1.85 o 
   4  18   2      231.50      232.45     13.70 o 
  -3  19   2       13.28       12.93      3.56 o 
  -1  19   2       74.06       58.77      3.92 o 
   1  19   2        1.90        4.16      1.35 o 
   3  19   2       25.60       23.76      3.60 o 
  -2  20   2       14.59       24.90      5.27 o 
   0  20   2       12.88       14.41      3.42 o 
   2  20   2       35.00       37.46      4.82 o 
 -11   1   3        9.59       11.71      2.42 o 
  -9   1   3       40.31       35.75      2.63 o 
  -7   1   3       35.23       30.24      2.77 o 
  -5   1   3     6759.40     7105.19     65.25 o 
  -3   1   3     6238.24     6203.82     39.15 o 
  -1   1   3     9564.02     9771.26     40.72 o 
   1   1   3      147.38      109.14      2.22 o 
   3   1   3     5787.93     5920.00     61.43 o 
   5   1   3      850.75      887.61     14.45 o 
   7   1   3      202.77      209.54      4.89 o 
   9   1   3       66.36       62.84      3.48 o 
 -10   2   3      132.47      125.02     10.99 o 
  -8   2   3        0.20        5.69      2.17 o 
  -6   2   3       17.22       19.96      1.86 o 
  -4   2   3       37.64       64.82      2.87 o 
  -2   2   3      412.81      365.07      2.60 o 
   0   2   3      813.61      740.94      4.48 o 
   2   2   3      978.49      992.34      7.76 o 
   4   2   3       12.65       31.30      2.28 o 
   6   2   3       52.08       59.08      3.14 o 
   8   2   3      318.22      287.94      8.10 o 
  10   2   3      414.45      435.40     17.69 o 
  -9   3   3       61.62       66.10      4.09 o 
  -7   3   3       70.32       77.14      2.96 o 
  -5   3   3     1983.38     2024.86     29.04 o 
  -3   3   3      845.82      825.56     11.98 o 
  -1   3   3     4604.97     4519.15     26.20 o 
   1   3   3        0.43        3.37      1.01 o 
   3   3   3      197.15      224.51      2.18 o 
   5   3   3        9.59        7.52      1.42 o 
   7   3   3      205.45      182.98      5.62 o 
   9   3   3      356.77      346.12     10.22 o 
 -10   4   3      368.29      373.48     13.50 o 
  -8   4   3      194.31      205.12      6.86 o 
  -6   4   3     1114.73     1054.75     17.96 o 
  -4   4   3     9197.46     9615.95     62.46 o 
  -2   4   3     9542.91     9781.98    114.90 o 
   0   4   3      106.13       70.73      1.53 o 
   2   4   3      197.57      232.90      2.70 o 
   4   4   3        1.19        3.74      1.36 o 
   6   4   3      122.29      126.01      6.31 o 
   8   4   3        2.22        5.59      1.29 o 
  10   4   3       36.53       30.96      9.32 o 
  -9   5   3       37.03       41.16      2.87 o 
  -7   5   3      192.82      207.91      6.20 o 
  -5   5   3      119.20      116.42      3.22 o 
  -3   5   3     2347.21     2368.33     47.41 o 
  -1   5   3      218.43      197.41      2.88 o 
   3   5   3     5325.08     5454.21     41.26 o 
   5   5   3        9.81       10.93      0.79 o 
   7   5   3      664.57      677.59     12.24 o 
   9   5   3      782.72      775.57     35.20 o 
 -10   6   3      212.22      214.18     11.73 o 
  -8   6   3      451.67      424.02     13.32 o 
  -6   6   3       54.15       52.47      2.23 o 
  -4   6   3     5745.97     6065.70     67.09 o 
  -2   6   3     1456.49     1361.78     11.40 o 
   0   6   3     2048.15     2016.15     12.15 o 
   2   6   3     1903.15     2090.16     50.90 o 
   4   6   3       27.80       35.11      1.00 o 
   6   6   3       43.83       34.31      3.88 o 
   8   6   3      268.18      263.30      7.94 o 
  -9   7   3        3.95       13.82      4.31 o 
  -7   7   3      475.78      440.62     10.95 o 
  -5   7   3     1112.61     1136.00     20.90 o 
  -3   7   3      432.78      433.23      5.65 o 
  -1   7   3      253.43      191.47      3.89 o 
   1   7   3     1819.28     1927.76     25.99 o 
   3   7   3      105.30       85.06      4.59 o 
   5   7   3      729.56      675.31     10.19 o 
   7   7   3        1.89        7.07      1.98 o 
   9   7   3      189.55      195.40     10.04 o 
 -10   8   3        0.00        6.20      2.16 o 
  -8   8   3      301.66      292.17     10.07 o 
  -6   8   3      175.50      170.94      7.51 o 
  -4   8   3      133.67      147.46      3.81 o 
  -2   8   3        0.02        1.84      0.45 o 
   0   8   3      807.94      779.30      9.05 o 
   2   8   3      466.38      474.89      7.16 o 
   4   8   3        0.25        7.43      2.16 o 
   6   8   3      190.29      209.88      6.23 o 
   8   8   3        0.02        4.16      1.59 o 
  -9   9   3       23.01       22.85      2.56 o 
  -7   9   3      170.09      158.72      6.81 o 
  -5   9   3      396.96      370.54     10.17 o 
  -3   9   3      197.56      197.65      6.19 o 
  -1   9   3     1827.10     1781.40     22.54 o 
   1   9   3      303.19      308.99      3.13 o 
   3   9   3     1194.88     1219.89     24.55 o 
   5   9   3        8.54       10.96      2.24 o 
   7   9   3       12.37       18.07      2.41 o 
   9   9   3        9.67       18.06      3.21 o 
  -8  10   3       30.98       29.95      2.95 o 
  -6  10   3      274.58      231.07      9.30 o 
  -4  10   3      214.45      169.12      6.65 o 
  -2  10   3     3783.77     3921.42     38.56 o 
   0  10   3       88.06       86.36      4.36 o 
   2  10   3       36.89       24.14      1.23 o 
   4  10   3      498.29      439.84     24.18 o 
   6  10   3      144.72      154.97      4.93 o 
   8  10   3       82.16       69.05      4.90 o 
  -9  11   3       12.35       23.84      3.97 o 
  -7  11   3      145.34      136.88      4.68 o 
  -5  11   3        4.12       10.73      2.31 o 
  -3  11   3       51.19       64.71      2.87 o 
  -1  11   3     2021.70     2091.78     47.29 o 
   1  11   3      305.39      291.53      4.94 o 
   3  11   3      528.01      537.29     15.53 o 
   5  11   3      161.40      163.27      5.36 o 
   7  11   3       50.31       67.49      3.93 o 
  -8  12   3       19.72       20.80      7.29 o 
  -6  12   3        4.56        7.95      2.83 o 
  -4  12   3       72.80       67.70      3.57 o 
  -2  12   3       36.09       28.80      1.71 o 
   0  12   3       55.39       52.72      3.17 o 
   2  12   3     1395.44     1358.66     22.95 o 
   4  12   3       21.17       35.39      3.97 o 
   6  12   3        0.24        7.17      1.83 o 
   8  12   3       31.59       47.78      6.10 o 
  -7  13   3       62.70       56.01      3.89 o 
  -5  13   3      312.33      307.30     10.31 o 
  -3  13   3        7.57       11.06      1.66 o 
  -1  13   3        2.81        7.89      1.70 o 
   1  13   3      932.70      996.06     15.47 o 
   3  13   3     1362.78     1363.83     29.58 o 
   5  13   3        8.97       18.89      2.42 o 
   7  13   3        0.02        5.49      2.33 o 
  -8  14   3        0.04        8.27      3.01 o 
  -6  14   3       49.77       41.26      4.49 o 
  -4  14   3       46.45       41.19      3.07 o 
  -2  14   3        5.53        7.67      1.23 o 
   0  14   3     2748.41     2699.34     57.88 o 
   2  14   3     1350.00     1258.50     27.73 o 
   4  14   3      102.45      119.96      5.59 o 
   6  14   3       20.45       24.46      3.49 o 
  -7  15   3       17.68       18.83      4.40 o 
  -5  15   3       53.31       49.86      4.92 o 
  -3  15   3      225.25      221.98      5.86 o 
  -1  15   3        6.78        8.96      1.52 o 
   1  15   3      332.39      358.32      9.26 o 
   3  15   3       10.65       11.48      2.16 o 
   5  15   3       89.04      118.97      7.12 o 
  -6  16   3        0.27        5.54      4.21 o 
  -4  16   3       51.71       77.39      8.86 o 
  -2  16   3      433.21      438.39     12.81 o 
   0  16   3      734.16      713.33     14.89 o 
   2  16   3      237.22      244.05     10.01 o 
   4  16   3      104.84      106.96      5.38 o 
   6  16   3       30.66       35.55      5.54 o 
  -5  17   3       81.09       87.21      7.37 o 
  -3  17   3      193.33      170.63      9.29 o 
  -1  17   3        0.04        4.03      2.42 o 
   1  17   3       26.40       22.88      2.53 o 
   3  17   3        7.73       13.28      3.03 o 
   5  17   3       32.07       39.36      4.08 o 
  -4  18   3        0.54        5.42      1.84 o 
  -2  18   3      222.80      224.60      9.79 o 
   0  18   3      101.92      120.34      6.75 o 
   2  18   3      206.38      204.52      9.46 o 
   4  18   3       27.39       21.13      3.57 o 
  -3  19   3       53.02       52.39      4.89 o 
  -1  19   3        4.36        9.30      3.65 o 
   1  19   3        4.05        5.53      1.88 o 
   3  19   3        0.40        5.45      2.06 o 
  -2  20   3       33.17       35.04      4.36 o 
   0  20   3       77.52       92.65      6.07 o 
 -10   0   4       27.08       28.55      3.60 o 
  -8   0   4      690.95      679.84     17.67 o 
  -6   0   4      136.26      154.18      7.47 o 
  -4   0   4     3951.88     4207.50     33.39 o 
  -2   0   4     1040.12     1046.79     10.51 o 
   0   0   4    17105.06    18453.26    147.61 o 
   2   0   4        8.78        4.69      0.92 o 
   4   0   4     3704.43     3941.96    101.63 o 
   6   0   4       57.78       44.09      5.39 o 
   8   0   4      973.66     1021.34     48.21 o 
  10   0   4      121.03      117.00     12.98 o 
  -9   1   4      165.99      165.27      5.61 o 
  -7   1   4       94.62       96.37      4.40 o 
  -5   1   4     3548.45     3495.18     26.60 o 
  -3   1   4     1035.38     1018.04     16.74 o 
  -1   1   4       26.17       30.43      1.59 o 
   1   1   4     1083.68      968.08      7.42 o 
   3   1   4      137.39      153.17      2.95 o 
   5   1   4     1118.75     1099.06     18.02 o 
   7   1   4      193.13      191.14      4.64 o 
   9   1   4      293.32      259.21      8.35 o 
 -10   2   4       12.39       16.36      2.37 o 
  -8   2   4        6.11        9.04      1.76 o 
  -6   2   4       55.61       69.70      3.78 o 
  -4   2   4       47.28       41.40      1.68 o 
  -2   2   4     4032.73     3659.77    134.47 o 
   0   2   4      774.27      723.20      6.62 o 
   2   2   4     1778.56     1953.61     10.68 o 
   4   2   4     1023.81     1083.85     13.68 o 
   6   2   4      244.02      243.22      4.71 o 
   8   2   4       19.46       22.48      2.83 o 
  -9   3   4        0.00        4.90      2.51 o 
  -7   3   4        9.94        7.98      1.85 o 
  -5   3   4     1807.51     1718.04     17.77 o 
  -3   3   4        0.05        2.78      1.71 o 
  -1   3   4       31.52       15.18      0.92 o 
   1   3   4     2244.73     2441.34     14.75 o 
   3   3   4      817.51      755.87     11.18 o 
   5   3   4      727.94      720.40     12.21 o 
   7   3   4       22.12       20.84      1.63 o 
   9   3   4        0.03       12.27      4.28 o 
 -10   4   4        5.70        9.27      2.12 o 
  -8   4   4       51.18       50.88      3.39 o 
  -6   4   4      245.97      227.79     11.37 o 
  -4   4   4      447.76      411.94      8.40 o 
  -2   4   4      447.09      415.70      6.32 o 
   0   4   4     5454.06     5515.92     25.39 o 
   2   4   4     7460.94     7846.81     55.71 o 
   4   4   4       58.04       66.20      2.97 o 
   6   4   4     1346.55     1378.02     20.51 o 
   8   4   4       63.32       74.08      7.07 o 
  -9   5   4       94.72      120.87      5.73 o 
  -7   5   4        0.00        6.23      2.32 o 
  -5   5   4      559.05      508.62      7.21 o 
  -3   5   4     1004.24      896.21      7.06 o 
  -1   5   4     3385.64     3476.55     17.45 o 
   1   5   4     1117.71     1145.68      7.24 o 
   3   5   4     1218.25     1150.36     18.41 o 
   5   5   4      249.59      218.85      6.01 o 
   7   5   4      316.06      287.32      6.46 o 
   9   5   4        0.02       11.13      3.03 o 
 -10   6   4       83.38       92.38      7.77 o 
  -8   6   4      444.91      397.53      9.17 o 
  -6   6   4     2008.69     1979.18     36.51 o 
  -4   6   4      466.63      454.34     12.09 o 
  -2   6   4     4409.06     4541.70     36.56 o 
   0   6   4     2909.14     2982.58     28.74 o 
   2   6   4       76.43       89.26      4.59 o 
   4   6   4      234.01      221.57      4.35 o 
   6   6   4       29.27       23.61      1.34 o 
   8   6   4       14.70        7.68      2.47 o 
  -9   7   4      123.33      129.28      9.87 o 
  -7   7   4      557.86      565.39     12.56 o 
  -5   7   4      156.36      175.88      4.97 o 
  -3   7   4      234.25      203.99      4.80 o 
  -1   7   4     1211.46     1276.51     10.21 o 
   1   7   4      699.74      727.28     12.08 o 
   3   7   4       32.43       45.48      2.58 o 
   5   7   4      756.03      746.65     12.93 o 
   7   7   4      222.69      208.63     13.28 o 
   9   7   4      126.36      140.49     12.91 o 
 -10   8   4       60.28       53.10      4.93 o 
  -8   8   4       86.43       90.21      3.97 o 
  -6   8   4       30.50       26.71      2.27 o 
  -4   8   4     1136.55     1177.76     21.55 o 
  -2   8   4     1376.33     1287.80     18.23 o 
   0   8   4      122.74      126.84      2.49 o 
   2   8   4       84.95       95.59      6.00 o 
   4   8   4       64.10       54.19      3.44 o 
   6   8   4      430.28      430.46     10.61 o 
   8   8   4      403.14      378.42     14.50 o 
  -9   9   4       37.25       24.47      3.10 o 
  -7   9   4       57.98       71.00      4.27 o 
  -5   9   4      589.33      599.18     10.47 o 
  -3   9   4     1414.24     1445.96     26.68 o 
  -1   9   4     2269.59     2261.14     35.95 o 
   1   9   4      195.62      180.06      4.41 o 
   3   9   4      119.71      127.08      7.54 o 
   5   9   4      339.51      353.03     10.15 o 
   7   9   4       17.09       26.13      6.59 o 
  -8  10   4      195.56      198.52      7.13 o 
  -6  10   4      119.74      124.38      5.78 o 
  -4  10   4      536.38      516.62      9.00 o 
  -2  10   4      120.11      118.21      4.82 o 
   0  10   4     1142.97     1121.06     22.81 o 
   2  10   4      299.30      301.05      9.48 o 
   4  10   4      108.69      116.29      9.09 o 
   6  10   4       37.25       37.82      4.67 o 
   8  10   4       45.65       40.18      5.94 o 
  -9  11   4       23.20       19.85      2.43 o 
  -7  11   4       17.92       25.43      2.19 o 
  -5  11   4      663.78      667.97     13.73 o 
  -3  11   4      493.67      444.32      9.20 o 
  -1  11   4      181.76      163.53      6.31 o 
   1  11   4     1080.03     1073.71     18.32 o 
   3  11   4      978.72      959.78     22.56 o 
   5  11   4       34.68       31.39      3.69 o 
   7  11   4       97.44      116.88      5.85 o 
  -8  12   4       16.04       24.15      4.89 o 
  -6  12   4       22.79       19.40      2.57 o 
  -4  12   4       54.66       40.29      4.31 o 
  -2  12   4     3336.47     3228.39     57.11 o 
   0  12   4     1229.81     1172.84     30.75 o 
   2  12   4     1205.34     1205.60     24.82 o 
   4  12   4      281.74      269.53      9.13 o 
   6  12   4       64.82       70.38      4.16 o 
  -7  13   4        3.57        5.68      2.98 o 
  -5  13   4        9.45       11.83      1.68 o 
  -3  13   4      220.92      225.03      7.24 o 
  -1  13   4      453.42      456.84      8.41 o 
   1  13   4      384.93      385.63      7.94 o 
   3  13   4      103.92       98.56      8.31 o 
   5  13   4       69.23       54.71      3.54 o 
   7  13   4      133.90      160.32     19.17 o 
  -8  14   4      116.40      131.69      9.47 o 
  -6  14   4       75.00       93.41      5.75 o 
  -4  14   4      171.35      163.93      6.37 o 
  -2  14   4       57.61       52.29      2.92 o 
   0  14   4      489.85      509.09     11.39 o 
   2  14   4       75.02       95.76      6.38 o 
   4  14   4      320.08      331.47     10.39 o 
   6  14   4      225.43      249.52     17.05 o 
  -7  15   4       68.04       71.18     12.47 o 
  -5  15   4       99.97       92.71      4.85 o 
  -3  15   4       12.12       18.04      2.16 o 
  -1  15   4      524.52      557.11     10.81 o 
   1  15   4       17.92       21.82      2.52 o 
   3  15   4       13.47       10.13      2.37 o 
   5  15   4       11.76        5.76      2.02 o 
  -6  16   4       33.46       39.20      3.99 o 
  -4  16   4      173.21      193.68     12.30 o 
  -2  16   4      429.13      436.33     11.90 o 
   0  16   4        3.47        6.50      2.09 o 
   2  16   4       48.35       49.50      4.11 o 
   4  16   4       27.42       36.72      3.89 o 
  -5  17   4      183.88      177.44     13.49 o 
  -3  17   4       28.87       27.13      3.00 o 
  -1  17   4       29.65       37.60      5.34 o 
   1  17   4       42.01       45.19      4.24 o 
   3  17   4       10.82       16.46      3.50 o 
   5  17   4        0.02        4.87      2.29 o 
  -4  18   4       60.42       56.44      6.40 o 
  -2  18   4        5.25       10.81      2.26 o 
   0  18   4        6.17       12.02      2.84 o 
   2  18   4        5.72        9.00      2.10 o 
   4  18   4        2.18        3.92      2.41 o 
  -3  19   4        4.83        6.63      2.62 o 
  -1  19   4       13.98       11.29      2.26 o 
   1  19   4       70.93       84.43      5.64 o 
   0  20   4      177.63      185.35     11.05 o 
  -9   1   5      133.97      138.36      5.41 o 
  -7   1   5      614.82      547.92     11.64 o 
  -5   1   5      205.74      196.91      6.70 o 
  -3   1   5      656.49      618.47     18.72 o 
  -1   1   5      500.08      422.04      5.40 o 
   1   1   5      488.06      474.72      5.93 o 
   3   1   5       88.74       88.81      2.79 o 
   5   1   5      686.72      690.08     10.73 o 
   7   1   5     1053.49     1014.81     16.25 o 
   9   1   5       19.46       21.80      2.38 o 
 -10   2   5        4.88        6.46      2.50 o 
  -8   2   5      811.69      842.51     15.12 o 
  -6   2   5     2128.75     2168.30     37.76 o 
  -4   2   5      871.47      888.79     15.15 o 
  -2   2   5     1768.03     1782.70     29.83 o 
   0   2   5     4162.38     4141.80     42.18 o 
   2   2   5       62.76       67.32      3.92 o 
   4   2   5     1204.37     1221.62     18.31 o 
   6   2   5      302.48      317.11      5.95 o 
   8   2   5      133.42      156.28      5.74 o 
  -9   3   5      170.01      185.94      6.36 o 
  -7   3   5      188.72      177.74      4.38 o 
  -5   3   5      273.57      271.03      5.54 o 
  -3   3   5      650.85      698.32      9.74 o 
  -1   3   5      956.40      973.89     13.59 o 
   1   3   5      111.33       95.08      4.47 o 
   3   3   5      514.99      464.39      5.36 o 
   5   3   5       15.29       13.32      1.42 o 
   7   3   5     1608.70     1582.95     48.73 o 
   9   3   5      170.31      177.21     11.21 o 
 -10   4   5        3.55        7.99      1.91 o 
  -8   4   5       66.04       68.06      5.01 o 
  -6   4   5      722.55      669.90     10.68 o 
  -4   4   5     2758.26     2781.76     42.95 o 
  -2   4   5      474.37      474.71      4.08 o 
   0   4   5     5177.29     5533.68     61.88 o 
   2   4   5     1198.44     1193.94      9.13 o 
   4   4   5       94.94       97.69      2.93 o 
   6   4   5       14.53       14.37      1.72 o 
   8   4   5       80.30       90.94      4.44 o 
  -9   5   5       34.15       41.48      3.65 o 
  -7   5   5      801.01      790.17     18.77 o 
  -5   5   5      401.15      385.34      6.91 o 
  -3   5   5     3298.82     3444.93     25.93 o 
  -1   5   5      222.96      214.93      4.29 o 
   1   5   5        5.06        4.45      1.00 o 
   3   5   5      239.03      221.36      4.23 o 
   5   5   5      597.33      597.17      8.96 o 
   7   5   5      484.34      493.62     16.24 o 
   9   5   5      298.48      293.71     13.08 o 
 -10   6   5       13.77       11.48      2.48 o 
  -8   6   5      425.40      439.10     13.03 o 
  -6   6   5      310.90      278.91      5.24 o 
  -4   6   5        8.69       11.05      1.77 o 
  -2   6   5      277.72      243.09      3.40 o 
   0   6   5     1097.58     1168.23     12.13 o 
   2   6   5      352.37      286.90      7.07 o 
   4   6   5     1076.56     1047.78     16.54 o 
   6   6   5      905.81      894.11     19.75 o 
   8   6   5        5.98       11.05      2.37 o 
  -9   7   5       20.85       14.50      3.16 o 
  -7   7   5     1356.78     1385.57     26.34 o 
  -5   7   5       20.34       22.20      3.86 o 
  -3   7   5     1127.00     1104.37     19.85 o 
  -1   7   5     1331.24     1371.23     12.28 o 
   1   7   5       36.42       51.40      1.79 o 
   3   7   5      383.65      420.07      9.67 o 
   5   7   5      857.19      821.06     16.24 o 
   7   7   5      207.94      193.28      6.85 o 
  -8   8   5      642.52      619.41     15.88 o 
  -6   8   5      678.39      667.13     13.83 o 
  -4   8   5      111.39      100.57      3.59 o 
  -2   8   5      152.80      132.94      4.10 o 
   0   8   5       37.65       44.35      1.48 o 
   2   8   5       22.10       22.81      3.81 o 
   4   8   5      213.30      226.51      7.57 o 
   6   8   5        3.83       11.28      2.86 o 
   8   8   5        0.01        8.08      3.11 o 
  -9   9   5      134.09      119.01      6.56 o 
  -7   9   5      147.30      160.39      6.14 o 
  -5   9   5      284.53      278.07      9.02 o 
  -3   9   5      187.90      182.28      4.58 o 
  -1   9   5       82.89       88.91      2.64 o 
   1   9   5      251.58      238.51      5.77 o 
   3   9   5      501.18      455.13      9.33 o 
   5   9   5      329.60      301.77      8.16 o 
   7   9   5       48.35       50.16      5.18 o 
  -8  10   5      117.20      124.20      6.68 o 
  -6  10   5      328.27      320.07     13.18 o 
  -4  10   5     1322.33     1173.48     50.63 o 
  -2  10   5      426.28      417.09      5.51 o 
   0  10   5     2851.81     2853.50     74.53 o 
   2  10   5      508.92      501.96     13.21 o 
   4  10   5        8.42       13.88      3.99 o 
   6  10   5      741.46      690.01     17.48 o 
   8  10   5       31.28       37.86      5.92 o 
  -9  11   5       15.66       15.70      2.22 o 
  -7  11   5        7.67        7.74      1.61 o 
  -5  11   5       62.46       52.98      2.66 o 
  -3  11   5      941.55      958.27     21.37 o 
  -1  11   5       26.12       31.15      2.84 o 
   1  11   5      526.54      472.72      7.18 o 
   3  11   5     1550.47     1572.86     53.55 o 
   5  11   5      100.29      116.51      5.26 o 
   7  11   5       79.09      104.08      9.50 o 
  -8  12   5        0.90       10.65      1.79 o 
  -6  12   5        0.91        7.09      1.63 o 
  -4  12   5       21.96       27.11      2.68 o 
  -2  12   5        5.48        4.06      1.54 o 
   0  12   5     1400.68     1401.66     24.22 o 
   2  12   5       32.92       35.92      3.01 o 
   4  12   5        8.36       15.13      2.64 o 
   6  12   5       79.59       65.71      6.11 o 
  -7  13   5      185.63      178.40      7.79 o 
  -5  13   5       16.85       19.28      1.99 o 
  -3  13   5      197.14      207.61      6.72 o 
  -1  13   5      164.83      138.89      9.68 o 
   1  13   5      452.65      446.54     11.65 o 
   3  13   5       12.14        9.13      1.81 o 
   5  13   5      189.73      184.51      8.18 o 
   7  13   5       76.98       91.44     13.26 o 
  -6  14   5       16.98       25.35      3.53 o 
  -4  14   5       33.34       33.07      2.83 o 
  -2  14   5        1.08        7.30      1.59 o 
   0  14   5     1837.43     1926.90     51.41 o 
   2  14   5       49.21       49.07      3.45 o 
   4  14   5      153.53      142.81      7.66 o 
   6  14   5        8.88       26.85      3.64 o 
  -7  15   5        0.01        5.56      1.67 o 
  -5  15   5       98.55      100.15      8.83 o 
  -3  15   5      256.45      251.87      7.83 o 
  -1  15   5      152.24      143.99      9.98 o 
   1  15   5       36.54       35.24      3.05 o 
   3  15   5       11.47       24.11      2.98 o 
   5  15   5      608.10      659.56     29.49 o 
  -6  16   5       66.92       66.94      5.85 o 
  -4  16   5      106.41      122.08      6.97 o 
  -2  16   5      161.96      168.25     11.80 o 
   0  16   5        0.09        5.58      1.73 o 
   2  16   5       94.30      110.58      9.25 o 
   4  16   5        4.65        9.87      2.39 o 
  -5  17   5       84.48       79.80      8.65 o 
  -3  17   5       94.67       87.72      6.03 o 
  -1  17   5      108.14      112.67      8.44 o 
   1  17   5      277.30      357.60     13.79 o 
   3  17   5       32.81       38.74      3.13 o 
  -4  18   5       27.61       16.45      2.24 o 
  -2  18   5       16.23        9.90      2.54 o 
   0  18   5      140.37      167.65     18.89 o 
   2  18   5        8.23       14.69      6.32 o 
  -3  19   5       32.25       24.12      3.62 o 
  -1  19   5        3.89       10.13      3.31 o 
   1  19   5        6.23       16.31      3.89 o 
 -10   0   6      453.87      449.76     23.78 o 
  -8   0   6     2099.58     2172.61     52.46 o 
  -6   0   6      428.69      399.66      9.52 o 
  -4   0   6      418.60      350.83     17.40 o 
  -2   0   6      582.47      636.45     28.67 o 
   0   0   6     4138.01     4621.44     59.79 o 
   2   0   6      261.02      325.86     13.74 o 
   4   0   6     1055.78     1072.00     22.26 o 
   6   0   6      622.42      604.05     15.69 o 
   8   0   6       83.90       83.17      5.05 o 
  -9   1   6      218.56      178.52      8.97 o 
  -7   1   6       11.21       10.02      1.53 o 
  -5   1   6      266.31      266.17      5.37 o 
  -3   1   6     1936.36     1951.93     28.83 o 
  -1   1   6      581.90      556.46      8.04 o 
   1   1   6     1614.40     1639.17     14.32 o 
   3   1   6       24.73       32.44      3.55 o 
   5   1   6     3679.60     3674.86     50.79 o 
   7   1   6        0.05        6.81      1.56 o 
   9   1   6       64.46       62.37      5.08 o 
 -10   2   6        3.13        9.70      3.12 o 
  -8   2   6        1.06        6.40      1.21 o 
  -6   2   6        3.61        6.20      2.19 o 
  -4   2   6       46.04       41.46      1.94 o 
  -2   2   6      559.05      547.93      6.78 o 
   0   2   6      540.25      593.32      7.87 o 
   2   2   6     2745.37     2954.00     33.75 o 
   4   2   6      436.72      431.75      9.80 o 
   6   2   6       34.72       33.54      1.85 o 
   8   2   6        9.81       12.16      2.70 o 
  -9   3   6       72.33       81.12      3.97 o 
  -7   3   6      338.31      338.02      7.00 o 
  -5   3   6      695.45      645.23     14.90 o 
  -3   3   6       52.79       48.33      2.05 o 
  -1   3   6      622.68      612.02     14.84 o 
   1   3   6     2453.09     2385.64     27.27 o 
   3   3   6       63.81       46.69      2.98 o 
   5   3   6      580.73      584.16     10.02 o 
   7   3   6      195.01      194.17      9.34 o 
   9   3   6       16.23       16.08      2.36 o 
 -10   4   6       77.11       88.60      9.46 o 
  -8   4   6      251.60      264.83     11.37 o 
  -6   4   6       11.68       12.47      1.87 o 
  -4   4   6       13.65       13.17      1.51 o 
  -2   4   6        0.30       10.89      2.12 o 
   0   4   6       77.61       96.94      3.13 o 
   2   4   6       14.70       11.31      0.85 o 
   4   4   6      354.31      358.65      8.30 o 
   6   4   6       15.94       16.67      1.88 o 
   8   4   6      101.47      117.29      5.87 o 
  -9   5   6        0.25        4.64      1.94 o 
  -7   5   6      175.37      178.07      5.07 o 
  -5   5   6       27.10       26.72      1.91 o 
  -3   5   6      173.26      171.50      3.76 o 
  -1   5   6     5642.66     5973.23     96.03 o 
   1   5   6     1359.07     1355.78     14.79 o 
   3   5   6       53.65       52.16      2.18 o 
   5   5   6        7.55        6.69      1.39 o 
   7   5   6       43.10       60.45      4.54 o 
 -10   6   6        0.02        7.15      3.69 o 
  -8   6   6       24.08       35.36      2.64 o 
  -6   6   6      196.57      199.20      5.41 o 
  -4   6   6        0.03        4.93      0.74 o 
  -2   6   6      979.32     1031.02     11.06 o 
   0   6   6        0.00        3.15      1.03 o 
   2   6   6     1010.94      968.20     14.00 o 
   4   6   6       28.37       29.25      1.80 o 
   6   6   6        0.65        4.80      1.97 o 
   8   6   6        7.13       15.84      3.35 o 
  -9   7   6      338.61      332.73     12.07 o 
  -7   7   6       58.73       59.60      5.10 o 
  -5   7   6       11.83       11.08      3.55 o 
  -3   7   6      183.25      165.71      3.23 o 
  -1   7   6       24.21       30.03      2.23 o 
   1   7   6     1378.74     1423.59     19.76 o 
   3   7   6       39.43       55.37      3.85 o 
   5   7   6      108.35       77.36      4.71 o 
   7   7   6       41.93       54.80      4.52 o 
  -8   8   6       25.53       26.64      4.03 o 
  -6   8   6      130.56      114.67      5.46 o 
  -4   8   6      122.47      110.97      3.55 o 
  -2   8   6     1127.68     1088.39     21.89 o 
   0   8   6       25.30       26.11      3.32 o 
   2   8   6       36.32       51.14      3.37 o 
   4   8   6      641.26      590.32     13.97 o 
   6   8   6      198.00      189.31      6.61 o 
   8   8   6        1.86        5.69      2.12 o 
  -9   9   6      134.13      115.07      5.49 o 
  -7   9   6      111.20      123.35      5.97 o 
  -5   9   6      129.44      126.33      3.86 o 
  -3   9   6      611.82      670.32     11.58 o 
  -1   9   6     1199.82     1211.11     16.76 o 
   1   9   6      564.18      536.89     10.17 o 
   3   9   6      793.27      787.60     15.72 o 
   5   9   6      322.28      301.63     10.69 o 
   7   9   6        0.04        4.93      2.07 o 
  -8  10   6       11.18       11.16      2.92 o 
  -6  10   6        0.14        9.15      2.53 o 
  -4  10   6     1249.53     1277.25     21.28 o 
  -2  10   6     1192.47     1136.30     17.44 o 
   0  10   6      131.21      104.38      4.75 o 
   2  10   6      113.24      105.45      6.25 o 
   4  10   6      439.24      449.29     14.56 o 
   6  10   6       79.00       78.90      7.78 o 
  -7  11   6       49.11       48.99      4.28 o 
  -5  11   6        3.82       12.75      2.56 o 
  -3  11   6      346.51      350.12      7.60 o 
  -1  11   6        9.57       14.24      1.22 o 
   1  11   6      654.54      649.76     14.10 o 
   3  11   6        5.07        6.91      2.13 o 
   5  11   6       77.28       88.23     10.07 o 
   7  11   6        0.22        4.00      1.96 o 
  -8  12   6       21.26       34.38      7.13 o 
  -6  12   6      124.73      139.99      6.41 o 
  -4  12   6       12.03        8.57      2.08 o 
  -2  12   6     3240.54     3370.91     62.59 o 
   0  12   6      452.88      443.34     12.25 o 
   2  12   6      334.38      349.24      9.77 o 
   4  12   6       42.93       57.45      7.59 o 
   6  12   6      152.20      178.91      9.16 o 
  -7  13   6        7.96       10.37      2.16 o 
  -5  13   6       23.63       28.50      3.13 o 
  -3  13   6       76.09      101.37      4.87 o 
  -1  13   6       93.00       72.32      3.53 o 
   1  13   6       32.37       28.31      3.86 o 
   3  13   6      398.61      399.73     13.48 o 
   5  13   6        1.09        8.71      2.00 o 
  -6  14   6      124.78      112.43      6.02 o 
  -4  14   6        1.13        5.88      1.44 o 
  -2  14   6      186.98      182.35      6.96 o 
   0  14   6       98.82       92.84      6.51 o 
   2  14   6        0.14        6.01      2.41 o 
   4  14   6       12.80       22.10      4.84 o 
  -5  15   6        2.09        4.90      1.63 o 
  -3  15   6       14.27       13.85      4.22 o 
  -1  15   6       35.46       39.32      5.76 o 
   1  15   6      173.25      183.34     10.53 o 
   3  15   6       13.30        9.68      2.35 o 
   5  15   6      122.10      178.43     10.65 o 
  -6  16   6       25.60       19.33      2.31 o 
  -4  16   6       34.71       34.55      2.92 o 
  -2  16   6       70.85       63.44      6.03 o 
   0  16   6        0.60        4.70      1.45 o 
   2  16   6        3.49        5.29      1.45 o 
   4  16   6      215.30      276.68     12.35 o 
  -5  17   6      205.16      206.26     16.62 o 
  -3  17   6        5.24        7.24      1.82 o 
  -1  17   6        1.53        6.99      1.77 o 
   1  17   6       46.00       57.94      6.25 o 
   3  17   6       30.09       26.30      3.47 o 
  -2  18   6      194.71      224.97     31.34 o 
   0  18   6       13.51       16.85      4.01 o 
   2  18   6       27.42       31.84      6.80 o 
  -9   1   7      136.61      142.16      7.67 o 
  -7   1   7      287.14      296.24      7.92 o 
  -5   1   7       68.39       73.57      4.19 o 
  -3   1   7      572.64      528.45     12.42 o 
  -1   1   7     2288.34     2143.87     37.47 o 
   1   1   7      414.27      438.76      6.39 o 
   3   1   7     2913.61     2887.21     34.82 o 
   5   1   7      178.31      171.10      4.23 o 
   7   1   7       60.15       61.65      4.51 o 
 -10   2   7      276.18      256.74     12.90 o 
  -8   2   7       56.73       32.87      3.14 o 
  -6   2   7        2.47        7.85      2.79 o 
  -4   2   7      178.18      153.59      3.78 o 
  -2   2   7      968.31     1014.27     32.04 o 
   0   2   7      106.65       75.69      2.66 o 
   2   2   7      441.32      408.48      7.74 o 
   4   2   7     1053.50     1006.51     24.25 o 
   6   2   7       15.67       15.11      1.80 o 
   8   2   7        2.07        8.85      2.87 o 
  -9   3   7      138.92      142.93      6.13 o 
  -7   3   7        1.46        7.27      1.42 o 
  -5   3   7       56.39       45.77      2.49 o 
  -3   3   7     1248.19     1332.02     16.86 o 
  -1   3   7      615.61      577.81     12.19 o 
   1   3   7      107.62      126.34      5.94 o 
   3   3   7        0.17        3.21      2.32 o 
   5   3   7      222.75      207.00      4.75 o 
   7   3   7      147.15      162.98      7.69 o 
 -10   4   7      104.46      104.92      5.38 o 
  -8   4   7      257.62      283.62      7.51 o 
  -6   4   7       16.01       16.81      1.95 o 
  -4   4   7      154.65      168.67      6.74 o 
  -2   4   7     2258.64     2414.75     50.37 o 
   0   4   7     1855.00     1946.81     34.58 o 
   2   4   7        5.20       10.07      1.21 o 
   4   4   7      732.57      758.02     11.90 o 
   6   4   7      284.41      332.29     11.51 o 
   8   4   7       35.84       26.99      3.05 o 
  -9   5   7      152.09      145.59      6.00 o 
  -7   5   7      130.17      141.36      4.29 o 
  -5   5   7       97.89      105.19      3.35 o 
  -3   5   7     1292.72     1231.10     18.51 o 
  -1   5   7     2087.88     2068.46     60.95 o 
   1   5   7      656.15      630.87     11.08 o 
   3   5   7      931.29      916.98     25.31 o 
   5   5   7      665.45      642.35     21.91 o 
   7   5   7        6.59        8.35      2.17 o 
  -8   6   7      421.20      461.97     13.62 o 
  -6   6   7        5.48        6.41      2.47 o 
  -4   6   7      240.67      213.85      3.71 o 
  -2   6   7        1.78        6.50      1.74 o 
   0   6   7      279.41      245.30      6.98 o 
   2   6   7      134.68      129.04      3.94 o 
   4   6   7       70.15       48.87      4.32 o 
   6   6   7       18.18       16.64      2.99 o 
   8   6   7       81.99      101.72      6.06 o 
  -9   7   7      143.05      119.58      6.84 o 
  -7   7   7       18.94       17.83      2.94 o 
  -5   7   7       83.61       84.52      5.51 o 
  -3   7   7     1955.43     2033.79     32.49 o 
  -1   7   7      328.19      298.43      8.66 o 
   1   7   7      123.43       87.25      5.26 o 
   3   7   7      243.67      243.78      9.60 o 
   5   7   7      615.49      583.02     18.93 o 
   7   7   7      172.58      190.22     13.04 o 
  -8   8   7       27.41       24.65      2.72 o 
  -6   8   7      709.64      724.72     13.56 o 
  -4   8   7      186.65      172.87      6.02 o 
  -2   8   7      118.32       96.06      2.38 o 
   0   8   7      159.73      142.02      4.33 o 
   2   8   7      127.83      124.39      5.46 o 
   4   8   7      272.35      252.21      7.41 o 
   6   8   7       23.22       21.89      5.44 o 
  -9   9   7       38.97       44.85      5.43 o 
  -7   9   7      203.05      186.85      8.14 o 
  -5   9   7       79.20       87.11      4.09 o 
  -3   9   7       71.92       81.79      3.72 o 
  -1   9   7      738.34      729.99     13.18 o 
   1   9   7     1123.37     1060.75     17.85 o 
   3   9   7     1453.92     1339.80     30.84 o 
   5   9   7        4.21        9.65      2.35 o 
   7   9   7       48.77       42.97      6.38 o 
  -8  10   7       23.91       36.77      3.17 o 
  -6  10   7        1.71        4.47      1.74 o 
  -4  10   7      618.27      638.58     13.05 o 
  -2  10   7     1398.50     1474.77     26.30 o 
   0  10   7       13.22       19.34      1.48 o 
   2  10   7       42.44       37.68      3.66 o 
   4  10   7       10.13        7.70      2.62 o 
   6  10   7       35.43       30.31      4.61 o 
  -7  11   7       10.75       14.32      3.13 o 
  -5  11   7       85.00       96.63      6.53 o 
  -3  11   7        0.16        8.93      1.56 o 
  -1  11   7      123.38      131.00      3.70 o 
   1  11   7     1078.70     1082.44     23.96 o 
   3  11   7     1319.13     1294.31     36.86 o 
   5  11   7       25.62       32.03      3.78 o 
  -8  12   7       35.15       30.19      2.66 o 
  -6  12   7       35.46       33.02      3.27 o 
  -4  12   7       95.33       88.33      5.10 o 
  -2  12   7      607.37      582.43     12.93 o 
   0  12   7       94.08       98.91      6.19 o 
   2  12   7        5.81        6.16      1.87 o 
   4  12   7        1.73        7.08      2.27 o 
   6  12   7      138.23      134.13      7.52 o 
  -7  13   7        1.86       11.15      2.15 o 
  -5  13   7       40.93       32.62      3.29 o 
  -3  13   7       57.01       55.96      3.91 o 
  -1  13   7      836.30      932.53     26.99 o 
   1  13   7        5.75        7.01      1.65 o 
   3  13   7       12.42       24.13      3.68 o 
   5  13   7      181.77      181.39     12.67 o 
  -6  14   7        0.00        7.76      1.56 o 
  -4  14   7      201.07      218.15      9.26 o 
  -2  14   7      493.78      519.26     21.18 o 
   0  14   7        0.32        3.75      2.21 o 
   2  14   7        3.99        6.67      2.39 o 
   4  14   7       50.23       46.26     14.05 o 
  -5  15   7      124.49      130.01      9.74 o 
  -3  15   7        5.03        8.27      2.02 o 
  -1  15   7       13.36       17.38      3.17 o 
   1  15   7      139.70      169.21     12.25 o 
   3  15   7       53.39       45.00      3.99 o 
  -4  16   7       20.52       22.29      3.38 o 
  -2  16   7        0.02        5.77      2.00 o 
   0  16   7        1.35       11.54      4.52 o 
   2  16   7       97.75      125.39      7.16 o 
  -3  17   7       15.29       13.49      2.87 o 
  -1  17   7        1.42        3.42      2.17 o 
   1  17   7        9.06       14.97      6.01 o 
  -2  18   7       35.99       17.86      4.14 o 
   0  18   7       22.95       28.88     10.05 o 
 -10   0   8      107.93       88.68      8.13 o 
  -8   0   8        0.39        3.52      2.26 o 
  -6   0   8        3.55       14.12      6.21 o 
  -4   0   8      469.38      485.98     10.38 o 
  -2   0   8        1.95        4.45      2.29 o 
   0   0   8        0.39        4.42      1.86 o 
   2   0   8     4478.88     4541.42     77.98 o 
   4   0   8      542.13      549.62     36.37 o 
   6   0   8      837.04      853.05     23.76 o 
   8   0   8       16.07       21.32      6.09 o 
  -9   1   8       10.82       15.56      2.33 o 
  -7   1   8      574.11      569.78     11.06 o 
  -5   1   8     1303.27     1387.80     23.98 o 
  -3   1   8        3.90        8.72      1.77 o 
  -1   1   8       37.18       56.16      3.90 o 
   1   1   8       62.19       80.14      4.34 o 
   3   1   8     1471.66     1368.28     19.18 o 
   5   1   8     1153.55     1188.83     20.72 o 
   7   1   8      151.01      144.24      7.93 o 
  -8   2   8       29.57       29.95      4.43 o 
  -6   2   8      171.37      184.17      5.43 o 
  -4   2   8      158.44      159.12      5.21 o 
  -2   2   8      121.82      123.70      3.26 o 
   0   2   8      857.61      857.18     14.38 o 
   2   2   8     1251.97     1189.42     16.76 o 
   4   2   8      255.74      237.00      7.92 o 
   6   2   8        0.41        4.94      1.46 o 
   8   2   8       10.96        9.23      2.39 o 
  -9   3   8      356.22      400.10     13.44 o 
  -7   3   8        0.17        3.74      2.17 o 
  -5   3   8      473.00      453.30      8.93 o 
  -3   3   8     1696.24     1715.17     26.52 o 
  -1   3   8        0.52        7.13      2.09 o 
   1   3   8     1896.68     1776.30     27.78 o 
   3   3   8      452.67      397.98      7.42 o 
   5   3   8        5.56       13.11      2.46 o 
   7   3   8       55.12       66.11      4.51 o 
  -8   4   8       14.75       19.38      2.40 o 
  -6   4   8        0.35        8.56      1.48 o 
  -4   4   8        4.80        8.16      2.16 o 
  -2   4   8      146.84      139.83      3.91 o 
   0   4   8       10.14        9.99      2.92 o 
   2   4   8       56.72       66.00      3.43 o 
   4   4   8      509.91      504.06     13.08 o 
   6   4   8       34.03       36.27      4.41 o 
  -9   5   8       94.93      102.66      5.06 o 
  -7   5   8      126.57      133.69      5.23 o 
  -5   5   8        3.33        8.72      1.53 o 
  -3   5   8      179.32      202.27      6.72 o 
  -1   5   8      149.46      125.54      4.83 o 
   1   5   8      136.31      132.06      5.21 o 
   3   5   8      852.57      893.96     18.15 o 
   5   5   8        7.00       12.09      2.51 o 
   7   5   8       64.92       68.26      4.42 o 
  -8   6   8      278.92      271.98      8.53 o 
  -6   6   8      316.48      369.98      9.48 o 
  -4   6   8       21.82       24.24      3.04 o 
  -2   6   8      247.96      237.35     10.29 o 
   0   6   8      315.22      308.59      5.31 o 
   2   6   8     1081.48     1055.50     17.76 o 
   4   6   8        0.01        4.35      1.90 o 
   6   6   8      120.16      124.26     11.81 o 
  -9   7   8       35.99       40.49      4.88 o 
  -7   7   8       65.41       76.06      3.89 o 
  -5   7   8      210.83      222.83      7.88 o 
  -3   7   8      583.20      581.37      9.53 o 
  -1   7   8      283.27      233.06      5.31 o 
   1   7   8       16.82       12.11      2.07 o 
   3   7   8      475.17      402.56     14.59 o 
   5   7   8      280.33      340.92     10.60 o 
   7   7   8        0.79       12.19      2.61 o 
  -8   8   8       99.43       91.96      4.51 o 
  -6   8   8      130.27      115.45      4.58 o 
  -4   8   8        0.64        9.54      2.06 o 
  -2   8   8       29.57       35.41      2.86 o 
   0   8   8       21.09       18.48      1.89 o 
   2   8   8      150.55      116.91      6.24 o 
   4   8   8      111.31      142.13      7.27 o 
   6   8   8       11.46       11.61      3.01 o 
  -7   9   8        0.02        5.99      1.67 o 
  -5   9   8        6.86        9.84      1.95 o 
  -3   9   8       41.39       45.85      3.07 o 
  -1   9   8        8.04       10.27      1.54 o 
   1   9   8      510.38      487.06     15.69 o 
   3   9   8      361.35      321.75     18.39 o 
   5   9   8        0.34       10.74      2.80 o 
  -8  10   8        0.17        6.83      1.81 o 
  -6  10   8        1.95       11.92      2.24 o 
  -4  10   8      601.59      619.98     11.86 o 
  -2  10   8        8.80        7.19      1.56 o 
   0  10   8      292.59      276.15     11.00 o 
   2  10   8        7.07        6.42      2.30 o 
   4  10   8      245.34      240.18      9.12 o 
   6  10   8        3.52       10.33      4.36 o 
  -7  11   8       19.40       20.63      2.50 o 
  -5  11   8      665.64      686.22     23.73 o 
  -3  11   8       33.67       35.18      4.21 o 
  -1  11   8      476.02      479.17     14.53 o 
   1  11   8       96.28       88.95      5.87 o 
   3  11   8      250.61      266.63     13.20 o 
   5  11   8        5.70       10.98      3.07 o 
  -6  12   8        3.76        6.67      1.89 o 
  -4  12   8      594.38      632.46     14.36 o 
  -2  12   8      224.63      206.57      7.92 o 
   0  12   8       32.22       30.76      2.67 o 
   2  12   8      270.40      266.63     10.20 o 
   4  12   8       53.74       73.34     10.22 o 
  -5  13   8       45.42       46.18      3.17 o 
  -3  13   8        1.71        8.13      1.39 o 
  -1  13   8        0.02       12.27      3.74 o 
   1  13   8      164.77      155.83      7.08 o 
   3  13   8        0.16        6.43      1.93 o 
  -6  14   8       31.07       19.27      2.31 o 
  -4  14   8       29.59       35.45      3.10 o 
  -2  14   8       17.89       27.45      4.03 o 
   0  14   8       36.29       43.26      8.08 o 
   2  14   8       68.17       72.90      5.32 o 
   4  14   8       31.91       29.88      5.62 o 
  -5  15   8       46.76       28.61      5.03 o 
  -3  15   8      288.49      294.88     17.33 o 
  -1  15   8       10.41       15.67      3.76 o 
   1  15   8       22.70       26.65      6.18 o 
   3  15   8      153.04      171.25      8.58 o 
  -4  16   8       42.41       35.85      5.12 o 
  -2  16   8        8.28       10.43      4.42 o 
   0  16   8        0.00        7.98      3.94 o 
   2  16   8        4.05       13.86      3.70 o 
  -1  17   8       43.35       46.01      9.71 o 
  -9   1   9      231.49      227.31     10.69 o 
  -7   1   9      162.60      149.74      6.81 o 
  -5   1   9      147.24      139.22      3.78 o 
  -3   1   9      551.46      520.97     14.67 o 
  -1   1   9      639.64      649.78     12.21 o 
   1   1   9       92.56       80.08      3.87 o 
   3   1   9       32.40       34.55      2.37 o 
   5   1   9        0.00        8.03      1.55 o 
   7   1   9        7.45       11.57      2.80 o 
  -8   2   9       33.30       32.64      3.16 o 
  -6   2   9       24.06       24.05      3.07 o 
  -4   2   9       85.64       87.83      2.77 o 
  -2   2   9     1176.24     1189.09     24.99 o 
   0   2   9     1210.22     1256.48     21.96 o 
   2   2   9     1341.19     1321.13     20.98 o 
   4   2   9      601.23      564.36     15.77 o 
   6   2   9        4.40       10.07      2.40 o 
  -9   3   9       33.58       33.16      4.15 o 
  -7   3   9       98.35       91.22      6.96 o 
  -5   3   9       73.78       79.64      2.88 o 
  -3   3   9       56.57       45.00      2.04 o 
  -1   3   9       76.31       79.86      3.80 o 
   1   3   9        8.94        5.57      1.26 o 
   3   3   9       87.97       92.02      5.45 o 
   5   3   9       17.67       18.13      3.87 o 
   7   3   9       27.57       33.53      4.71 o 
  -8   4   9       45.68       53.31      4.21 o 
  -6   4   9       41.73       49.17      4.02 o 
  -4   4   9      873.80      895.92     16.23 o 
  -2   4   9      701.93      678.35     16.07 o 
   0   4   9      335.73      309.93      6.76 o 
   2   4   9       24.99       29.46      2.76 o 
   4   4   9      447.85      405.59     13.59 o 
   6   4   9      182.36      216.19      9.34 o 
  -9   5   9       41.05       45.04      3.25 o 
  -7   5   9       35.55       37.12      5.67 o 
  -5   5   9     1251.15     1324.44     25.34 o 
  -3   5   9     1194.21     1125.42     17.21 o 
  -1   5   9       35.50       36.45      3.69 o 
   1   5   9      398.70      381.38      7.72 o 
   3   5   9      316.98      284.90     10.05 o 
   5   5   9        5.47        9.19      3.00 o 
  -8   6   9        7.96       11.20      2.00 o 
  -6   6   9      114.93      123.27      4.91 o 
  -4   6   9      581.13      616.72     11.40 o 
  -2   6   9        1.28        7.71      1.60 o 
   0   6   9      465.93      426.68      7.67 o 
   2   6   9       38.92       43.79      6.02 o 
   4   6   9      122.84      151.38     10.13 o 
   6   6   9       39.17       47.02      5.34 o 
  -7   7   9       13.40       28.76      3.76 o 
  -5   7   9        3.84        9.43      2.63 o 
  -3   7   9        4.44        6.66      1.42 o 
  -1   7   9      399.00      358.61      7.36 o 
   1   7   9        0.37        2.77      1.07 o 
   3   7   9      290.37      309.74     11.81 o 
   5   7   9        0.19        7.78      2.52 o 
  -8   8   9        0.39        6.55      1.91 o 
  -6   8   9       68.68       84.94      3.62 o 
  -4   8   9        2.62       11.71      2.57 o 
  -2   8   9       88.60       79.64      4.86 o 
   0   8   9       21.08       24.46      2.24 o 
   2   8   9       14.90       15.76      4.83 o 
   4   8   9       14.16       13.15      2.96 o 
   6   8   9       23.34       41.16      3.89 o 
  -7   9   9       26.36       24.43      2.41 o 
  -5   9   9      195.00      219.77      8.92 o 
  -3   9   9        0.52        7.21      1.74 o 
  -1   9   9      570.46      531.35     12.45 o 
   1   9   9     1432.77     1337.28     39.33 o 
   3   9   9        1.72        2.54      3.06 o 
   5   9   9        1.63        8.63      2.34 o 
  -6  10   9       35.89       43.82      3.34 o 
  -4  10   9       38.47       31.87      2.31 o 
  -2  10   9       11.34       17.30      2.31 o 
   0  10   9       88.18      112.15     13.14 o 
   2  10   9       28.06       44.04      3.54 o 
   4  10   9        5.15       21.33      3.03 o 
  -7  11   9        3.46        8.57      1.67 o 
  -5  11   9      286.95      329.73      9.93 o 
  -3  11   9      270.03      294.41      8.43 o 
  -1  11   9      135.15      132.73      9.51 o 
   1  11   9       88.50       61.30      4.38 o 
   3  11   9        4.66        6.35      1.97 o 
   5  11   9        0.00        9.07      2.62 o 
  -6  12   9       42.53       37.06      5.74 o 
  -4  12   9      198.87      233.34      8.82 o 
  -2  12   9       55.39       63.23     11.18 o 
   0  12   9       16.68       14.19      4.84 o 
   2  12   9        7.22       10.00      4.37 o 
   4  12   9       46.68       53.64      5.79 o 
  -5  13   9      180.77      178.19     12.07 o 
  -3  13   9      280.02      271.89     18.79 o 
  -1  13   9      101.87      124.09      9.80 o 
   1  13   9        1.19        7.42      1.99 o 
   3  13   9        4.84        9.20      2.94 o 
  -4  14   9       52.70       54.31      4.71 o 
  -2  14   9       33.66       43.57      5.77 o 
   0  14   9       14.96       20.80      3.96 o 
   2  14   9       31.01       20.73      4.14 o 
  -3  15   9       72.11       74.34      7.80 o 
  -1  15   9       73.89       65.08      6.58 o 
   1  15   9       39.92       29.05      5.06 o 
  -2  16   9       19.61       28.67      6.01 o 
   0  16   9       99.32      116.16     17.18 o 
  -8   0  10      236.06      246.78     14.03 o 
  -6   0  10      104.47       94.68      5.08 o 
  -4   0  10     1272.22     1325.03     32.35 o 
  -2   0  10        4.83        2.98      1.84 o 
   0   0  10     4770.91     4898.26    114.48 o 
   2   0  10        0.07        5.58      1.72 o 
   4   0  10       43.28       53.72      3.59 o 
   6   0  10      197.03      116.69     12.59 o 
  -9   1  10        0.10        4.15      2.54 o 
  -7   1  10       10.00       13.26      1.99 o 
  -5   1  10       57.73       69.39      4.05 o 
  -3   1  10      566.71      595.33     20.24 o 
  -1   1  10       32.33       30.78      1.86 o 
   1   1  10      970.61      911.35     17.61 o 
   3   1  10       21.59       16.54      2.82 o 
   5   1  10        9.21       11.77      3.25 o 
  -8   2  10       40.31       32.33      2.80 o 
  -6   2  10      175.33      166.03      5.43 o 
  -4   2  10        9.07       11.77      1.83 o 
  -2   2  10      152.77      157.64      9.19 o 
   0   2  10      304.65      276.03      6.85 o 
   2   2  10      580.19      550.59     20.85 o 
   4   2  10      181.37      169.19     12.92 o 
   6   2  10       35.43       42.88      6.86 o 
  -7   3  10      255.90      232.40      9.64 o 
  -5   3  10      383.09      370.83      7.96 o 
  -3   3  10       49.72       61.50      4.63 o 
  -1   3  10       10.54       11.02      1.46 o 
   1   3  10      181.80      195.16      7.02 o 
   3   3  10      429.13      438.06     13.57 o 
   5   3  10       35.27       56.87      3.97 o 
  -8   4  10       54.14       55.55      4.14 o 
  -6   4  10      218.57      234.51      6.66 o 
  -4   4  10      526.21      553.41     10.46 o 
  -2   4  10       18.17       18.55      2.70 o 
   0   4  10       13.56       17.61      1.51 o 
   2   4  10      272.74      261.38      6.46 o 
   4   4  10      243.71      219.23     18.10 o 
   6   4  10      172.24      199.50     11.35 o 
  -7   5  10       13.68       13.31      4.71 o 
  -5   5  10        4.97       11.31      2.17 o 
  -3   5  10      250.64      229.11      7.21 o 
  -1   5  10      907.65      922.14     16.44 o 
   1   5  10      575.49      613.05     16.57 o 
   3   5  10       41.75       33.12      2.90 o 
   5   5  10        9.43       25.83      3.52 o 
  -8   6  10       10.90       10.73      2.69 o 
  -6   6  10       37.26       43.34      3.62 o 
  -4   6  10        5.58       10.38      1.74 o 
  -2   6  10        2.32        7.01      1.60 o 
   0   6  10       23.74       28.04      3.25 o 
   2   6  10       27.92       23.96      2.56 o 
   4   6  10       84.74      102.03      9.87 o 
  -7   7  10       51.16       51.08      3.22 o 
  -5   7  10       31.01       29.57      2.38 o 
  -3   7  10      401.70      371.58      7.05 o 
  -1   7  10     1334.34     1300.38     22.80 o 
   1   7  10        1.27        9.73      3.26 o 
   3   7  10        8.18       12.26      2.34 o 
   5   7  10        1.13        6.22      5.12 o 
  -6   8  10      219.01      236.52      8.66 o 
  -4   8  10       13.28       19.64      2.18 o 
  -2   8  10      209.37      198.61      8.76 o 
   0   8  10      325.87      304.25     12.23 o 
   2   8  10        8.42       20.88      3.63 o 
   4   8  10       25.07       21.17      3.71 o 
  -7   9  10        0.02        7.06      2.05 o 
  -5   9  10        8.56        8.81      1.83 o 
  -3   9  10       39.43       48.13      2.60 o 
  -1   9  10       74.42       82.04      5.81 o 
   1   9  10       17.92       29.26      5.99 o 
   3   9  10       10.62       18.00      3.16 o 
  -6  10  10      169.31      190.46      8.10 o 
  -4  10  10       13.13       12.20      1.76 o 
  -2  10  10      120.40       93.60      5.69 o 
   0  10  10      143.86      124.62      7.35 o 
   2  10  10       18.46       12.41      3.79 o 
   4  10  10       61.74       67.13      4.76 o 
  -5  11  10       67.65       76.14      4.01 o 
  -3  11  10       45.06       37.71      3.91 o 
  -1  11  10       37.84       34.36      6.49 o 
   1  11  10        7.70        6.84      1.71 o 
   3  11  10        1.14        5.15      2.28 o 
  -4  12  10       36.24       20.30      2.44 o 
  -2  12  10       77.98       73.35      7.51 o 
   0  12  10        2.82        8.32      2.53 o 
   2  12  10       16.76       12.95      2.18 o 
  -5  13  10       13.96       19.28      2.59 o 
  -3  13  10      183.69      208.78     15.05 o 
  -1  13  10        3.64       14.51      3.54 o 
   1  13  10       89.96       84.65     10.11 o 
  -2  14  10        0.97       10.24      2.93 o 
   0  14  10       84.54       84.31      7.73 o 
  -7   1  11       18.92       13.23      2.64 o 
  -5   1  11       11.45       14.50      2.17 o 
  -3   1  11       23.58       26.98      2.66 o 
  -1   1  11      273.50      246.97     13.03 o 
   1   1  11      568.04      611.73     17.81 o 
   3   1  11       22.46       16.39      2.26 o 
   5   1  11       10.29       15.46      4.76 o 
  -8   2  11        8.64       15.15      2.03 o 
  -6   2  11       97.24       84.82      7.39 o 
  -4   2  11      264.71      272.77      7.81 o 
  -2   2  11     1794.55     1798.25     27.73 o 
   0   2  11       28.15       37.42      3.49 o 
   2   2  11      249.16      247.87     11.21 o 
   4   2  11      207.09      191.31     12.93 o 
  -7   3  11       62.96       76.66      3.95 o 
  -5   3  11      128.59      128.29      8.09 o 
  -3   3  11      235.72      236.61      6.92 o 
  -1   3  11       79.95       77.80      3.59 o 
   1   3  11       17.85       20.36      4.03 o 
   3   3  11       72.92       71.22      9.61 o 
   5   3  11       12.74       24.69      3.36 o 
  -8   4  11       38.83       39.79      3.09 o 
  -6   4  11       11.28        7.68      1.75 o 
  -4   4  11      147.20      144.00      5.69 o 
  -2   4  11       25.27       16.18      2.24 o 
   0   4  11      116.99      119.22      7.86 o 
   2   4  11      141.94      152.78      7.20 o 
   4   4  11       21.08       21.13      2.75 o 
  -7   5  11       75.47       76.16      4.27 o 
  -5   5  11      143.84      135.88      6.54 o 
  -3   5  11      357.65      338.34      9.36 o 
  -1   5  11       12.98       14.17      2.15 o 
   1   5  11      187.30      192.29     10.14 o 
   3   5  11        6.56        7.40      2.00 o 
   5   5  11        7.74       16.18      3.10 o 
  -6   6  11      143.04      138.32      5.89 o 
  -4   6  11        1.49       10.04      1.93 o 
  -2   6  11      446.49      474.27     14.17 o 
   0   6  11        1.64        6.29      1.31 o 
   2   6  11      233.14      191.72     15.68 o 
   4   6  11      195.02      234.90     12.66 o 
  -7   7  11       49.63       44.85      3.18 o 
  -5   7  11       18.17       28.70      2.86 o 
  -3   7  11       53.49       64.62      4.05 o 
  -1   7  11       37.59       34.17      3.19 o 
   1   7  11       22.73       21.90      2.77 o 
   3   7  11       64.13       58.39      4.92 o 
  -6   8  11       66.50       62.25      3.79 o 
  -4   8  11       78.86       69.63      4.73 o 
  -2   8  11      141.14      136.10      6.22 o 
   0   8  11        0.12        3.42      1.50 o 
   2   8  11      201.19      220.33     13.39 o 
   4   8  11        0.07        8.32      2.25 o 
  -5   9  11        0.07       10.19      2.23 o 
  -3   9  11       42.76       54.05      4.77 o 
  -1   9  11       24.97       12.72      3.00 o 
   1   9  11       26.28       27.89      4.01 o 
   3   9  11       98.03      100.09      8.79 o 
  -4  10  11        0.54        6.33      1.82 o 
  -2  10  11      212.51      232.18     16.14 o 
   0  10  11       13.74       12.90      2.88 o 
   2  10  11        5.10       18.27      3.28 o 
  -5  11  11       49.07       54.19      3.84 o 
  -3  11  11      103.12      109.84      8.81 o 
  -1  11  11        0.00        4.72      1.72 o 
   1  11  11       28.82       26.32      3.50 o 
  -4  12  11       15.19        8.12      2.48 o 
  -2  12  11        0.39        5.58      3.99 o 
   0  12  11        7.11       12.69      5.94 o 
  -1  13  11       16.06       20.11      4.13 o 
  -6   0  12      116.17       86.70      6.68 o 
  -4   0  12      635.98      564.29     17.78 o 
  -2   0  12     1312.35     1477.29     47.49 o 
   0   0  12      634.03      672.91     64.55 o 
   2   0  12        7.12       19.32      7.30 o 
   4   0  12       49.75       68.87      9.76 o 
  -7   1  12      313.20      320.89     14.70 o 
  -5   1  12      341.88      362.65     10.62 o 
  -3   1  12        7.19       10.88      3.41 o 
  -1   1  12      470.17      508.45     11.90 o 
   1   1  12       65.26       69.18      5.67 o 
   3   1  12       33.51       35.97      5.67 o 
  -6   2  12        9.27       11.09      2.15 o 
  -4   2  12       53.36       59.23      3.84 o 
  -2   2  12      118.19      112.70      7.76 o 
   0   2  12       29.33       33.11      4.52 o 
   2   2  12        4.82        6.29      1.66 o 
   4   2  12       17.56       26.94     11.68 o 
  -7   3  12       16.92       14.11      3.07 o 
  -5   3  12      133.80      131.10      5.54 o 
  -3   3  12      282.21      301.47      9.02 o 
  -1   3  12       26.39       22.42      2.29 o 
   1   3  12       39.69       45.08      3.71 o 
   3   3  12        5.93       13.82      3.07 o 
  -6   4  12       77.86       70.51      3.96 o 
  -4   4  12      242.23      243.21      7.73 o 
  -2   4  12       34.13       40.67      3.03 o 
   0   4  12       22.21       24.60      3.02 o 
   2   4  12      216.22      232.85     16.04 o 
   4   4  12      111.67      152.43      9.26 o 
  -5   5  12       83.06       86.22      6.77 o 
  -3   5  12       76.71       70.76      5.04 o 
  -1   5  12      161.70      151.52      5.40 o 
   1   5  12      103.22      108.92      6.44 o 
   3   5  12       10.50       16.86      4.47 o 
  -6   6  12       38.63       36.58      4.88 o 
  -4   6  12       29.71       40.56      4.38 o 
  -2   6  12       76.15       89.28      3.83 o 
   0   6  12      340.43      358.91     23.82 o 
   2   6  12        5.15        5.24      2.20 o 
  -5   7  12        2.25        9.30      1.87 o 
  -3   7  12      141.41      123.71      8.31 o 
  -1   7  12        0.49        3.49      1.54 o 
   1   7  12        3.51       10.19      2.47 o 
   3   7  12        7.16        6.30      4.97 o 
  -4   8  12      148.13      143.80      6.14 o 
  -2   8  12       39.99       52.38      8.81 o 
   0   8  12        0.50        7.05      2.67 o 
   2   8  12       97.78      102.81     11.90 o 
  -5   9  12       18.96       13.26      1.83 o 
  -3   9  12      120.95      114.82     10.58 o 
  -1   9  12       22.66       19.36      3.87 o 
   1   9  12      122.45      118.17      7.86 o 
  -4  10  12        0.98        6.48      2.36 o 
  -2  10  12       19.66       17.96      3.01 o 
   0  10  12      203.02      193.00     14.87 o 
  -1  11  12        6.80        5.75      1.94 o 
  -5   1  13      155.63      152.33      6.70 o 
  -3   1  13       27.74       24.18      2.30 o 
  -1   1  13       54.02       46.19      3.70 o 
   1   1  13       13.36       10.88      2.62 o 
  -6   2  13       92.99       77.63      4.36 o 
  -4   2  13      503.30      500.07     14.83 o 
  -2   2  13        7.92       11.60      1.98 o 
   0   2  13        3.37        5.60      1.40 o 
   2   2  13        0.00        6.79      1.97 o 
  -5   3  13       30.75       17.94      2.26 o 
  -3   3  13        0.07        6.57      1.53 o 
  -1   3  13       27.71       33.12      2.72 o 
   1   3  13        4.09        6.96      1.43 o 
  -4   4  13      123.57      125.40      7.01 o 
  -2   4  13        1.20        5.08      1.66 o 
   0   4  13        0.21        6.85      2.20 o 
   2   4  13       24.34       18.19      2.52 o 
  -5   5  13        0.80        2.95      1.58 o 
  -3   5  13       43.92       38.70      2.80 o 
  -1   5  13        5.04        6.26      1.55 o 
   1   5  13        3.51        8.97      2.61 o 
  -4   6  13      190.97      202.05      8.43 o 
  -2   6  13       34.74       34.54      3.60 o 
   0   6  13       71.81       73.40      8.09 o 
  -3   7  13      106.02      123.62      8.79 o 
  -1   7  13       58.31       55.81      6.63 o 
   1   7  13        1.66        4.36      2.21 o 
  -2   8  13      281.14      301.68     58.98 o 
   0   8  13       39.49       38.35      9.97 o 
  -2   0  14       46.95       52.96     11.10 o 
   0   0  14       19.10       13.59      3.86 o 
  -3   1  14       55.78       42.51      4.36 o 
  -1   1  14        4.46        5.45      1.61 o 
  -2   2  14       20.90       14.75      1.87 o 
   0   2  14       21.29       18.62      2.75 o 
  -3   3  14        0.47       10.78      3.66 o 
  -1   3  14        1.76        6.04      1.47 o 
  -2   4  14       19.80       10.68      3.35 o 
                                                 
